# Supplementary material for: Chloroquine-Induced DNA Damage Synergizes with Nonhomologous End Joining Inhibition to Cause Ovarian Cancer Cell Cytotoxicity
Source: Int J Mol Sci. 2022 Jul 7;23(14):7518. doi: 10.3390/ijms23147518 (PMC9323666; doi:10.3390/ijms23147518)
Supplement: Supplementary file 1 [file ijms-23-07518-s001.zip]

Archive with 1 entries (1 files):
- ijms-1762939-supplementary.pdf
